# Supplementary material for: Association of General Anesthesia and Neuraxial Anesthesia in Caesarean Section with Maternal Postpartum Depression: A Retrospective Nationwide Population-Based Cohort Study
Source: J Pers Med. 2022 Jun 14;12(6):970. doi: 10.3390/jpm12060970 (PMC9224722; doi:10.3390/jpm12060970)
Supplement: Supplementary file 1 [file jpm-12-00970-s001.zip]

Archive with 1 entries (1 files):
- jpm-1762558-supplementary.pdf
